# Supplementary material for: Identification of effector-like proteins in Trichoderma spp. and role of a hydrophobin in the plant-fungus interaction and mycoparasitism
Source: BMC Genet. 2017 Feb 15;18:16. doi: 10.1186/s12863-017-0481-y (PMC5310080; doi:10.1186/s12863-017-0481-y)
Supplement: Additional file 2: — Datasets. Lists of proteins that constitute the negative, positive and evaluation datasets used for the comparison of the programs that predict extracellular proteins. (XLSX 20 kb) [file 12863_2017_481_MOESM2_ESM.xlsx]

## Sheet: Datasets
Cytoplasmic negative dataset	Mitochondrial negative datasets	Membrane negative dataset	NCSP negative dataset	Effector positive dataset	Test evaluation
Q9Y7L8|RSSA1_SCHPO|Cyt	P10662|RT01_YEAST|mit	P09119|CDC6_YEAST|cell_membrane	ABH03482.1|AvrK1	XP_002900752.1|Epi10	XP_002900752.1|Epi10
Q9P546|RSSA2_SCHPO|Cyt	P12686|RT13_YEAST|mit	P32903|PMP1_YEAST|cell_membrane	ABH03483.1|AVRa10	AAT00500.1|Epi1	AAT00500.1|Epi1
O94754|RS18_SCHPO|Cyt	P28778|RT06_YEAST|mit	P13259|PCY1_YEAST|cell_membrane		AAY21181.1|EpiC1	AAY21181.1|EpiC1
O94438|RS3A2_SCHPO|Cyt	P10663|RT02_YEAST|mit	Q874R1|RHO4_SCHPO|cell_membrane		AAL11720.1|GIP1	AAL11720.1|GIP1
P05764|RS21_SCHPO|Cyt	P38175|RT21_YEAST|mit	Q10281|GBLP_SCHPO|cell_membrane		ABM30144.1|AVR-Pita1_Mg	ABM30144.1|AVR-Pita1_Mg
Q96UQ7|RLA2_RHOGU|Cyt	P32902|RT04_YEAST|mit	P24814|GRR1_YEAST|cell_membrane		ABM30145.1|AVR-Pita2Mg	ABM30145.1|AVR-Pita2Mg
O14317|RLA6_SCHPO|Cyt	Q02950|RT51_YEAST|mit	P30607|CP52B_CANTR|cell_membrane		ABM30146.1|AVR-Pita3Mg	ABM30146.1|AVR-Pita3Mg
Q8NKF4|RL3_ASPFU|Cyt	P17558|RTPT_YEAST|mit	Q10287|BGS1_SCHPO|cell_membrane		AAK63068.1|PcF	AAK63068.1|PcF
P40372|RL3A_SCHPO|Cyt	P40033|RSM18_YEAST|mit	P25619|HSP30_YEAST|cell_membrane		CAJ29326.1|Avr Lm1	CAJ29326.1|Avr Lm1
P38720|6PGD1_YEAST|Cyt	Q03430|RSM28_YEAST|mit	P53744|BIO5_YEAST|cell_membrane		CAJ90695.1|Avr Lm6	CAJ90695.1|Avr Lm6
P83773|ACH1_CANAL|Cyt	Q03201|RT10_YEAST|mit	Q12442|IZH2_YEAST|cell_membrane		CAQ53119.1|Avr Lm4-7	CAQ53119.1|Avr Lm4-7
P32316|ACH1_YEAST|Cyt	P53732|RT12_YEAST|mit	P15365|DAL5_YEAST|cell_membrane		AAT28197.1|Avr4E	AAT28197.1|Avr4E
P48361|ASK10_YEAST|Cyt	Q02608|RT16_YEAST|mit	Q04895|DAL4_YEAST|cell_membrane		CAA69643.1|Avr4	CAA69643.1|Avr4
P36973|APT2_YEAST|Cyt	Q03246|RT17_YEAST|mit	P12866|STE6_YEAST|cell_membrane		CAD16675.1|Avr2	CAD16675.1|Avr2
P83783|SAHH_CANAL|Cyt	P42847|RT18_YEAST|mit	P87275|AIM11_YEAST|cell_membrane		CAA01455.1|Avr9	CAA01455.1|Avr9
Q04412|AGE1_YEAST|Cyt	P53733|RT19_YEAST|mit	P13090|ATR1_YEAST|cell_membrane		CAA78400.1|Ecp1	CAA78400.1|Ecp1
P00330|ADH1_YEAST|Cyt	P36056|RT22_YEAST|mit	P40260|MEP1_YEAST|cell_membrane		CAA78401.1|Ecp2	CAA78401.1|Ecp2
P00331|ADH2_YEAST|Cyt	Q01163|RT23_YEAST|mit	P04817|CAN1_YEAST|cell_membrane		AEA51000.1|Avr3a-Ps	AEA51000.1|Avr3a-Ps
Q03233|ADD37_YEAST|Cyt	Q03976|RT24_YEAST|mit	Q06598|ARR3_YEAST|cell_membrane		ABM47072.1|Ecp4	ABM47072.1|Ecp4
P38305|AIM4_YEAST|Cyt	P40496|RT25_YEAST|mit	P32386|YBT1_YEAST|cell_membrane		ABM47073.1|Ecp5	ABM47073.1|Ecp5
P36154|AIM29_YEAST|Cyt	P47141|RT26_YEAST|mit	P38971|ALP1_YEAST|cell_membrane		ACF19427.1|Ecp6	ACF19427.1|Ecp6
P33280|ARGI_NEUCR|Cyt	P21771|RT28_YEAST|mit	P37295|LCPS_NEUCR|cell_membrane		AAA91019.1|PWL2	AAA91019.1|PWL2
P22768|ASSY_YEAST|Cyt	P53292|RT35_YEAST|mit	P41820|BFR1_SCHPO|cell_membrane		BAH22184.1|PWL1	BAH22184.1|PWL1
P16639|ATE1_YEAST|Cyt	P33759|RT05_YEAST|mit	P22189|ATC3_SCHPO|cell_membrane		AAC97382.1|Nep1Fo	AAC97382.1|Nep1Fo
Q03471|ARIS_PENRO|Cyt	P47150|RT07_YEAST|mit	P36035|JEN1_YEAST|cell_membrane		AAA86496.1|Nip1Rs	AAA86496.1|Nip1Rs
P53090|ARO8_YEAST|Cyt	Q03799|RT08_YEAST|mit	P40986|CDC1_YEAST|cell_membrane		AAS45247.1|VdNep	AAS45247.1|VdNep
P38840|ARO9_YEAST|Cyt	P53937|SWS2_YEAST|mit	P14180|CHS2_YEAST|cell_membrane		ABQ53551.1|Nep1Mp	ABQ53551.1|Nep1Mp
P18634|ART10_YEAST|Cyt	P19955|RT31_YEAST|mit	P19807|HNM1_YEAST|cell_membrane		ABO32369.1|Nep2Mp	ABO32369.1|Nep2Mp
P47029|ALY2_YEAST|Cyt	O14464|RTC6_YEAST|mit	P49573|CTR1_YEAST|cell_membrane		AAV92913.1|INF1	AAV92913.1|INF1
P36117|ALY1_YEAST|Cyt	Q5A8K2|SYA_CANAL|mit	Q04216|DLT1_YEAST|cell_membrane		CAA65843.1|CEBELPa	CAA65843.1|CEBELPa
Q04489|ASND1_YEAST|Cyt	P40825|SYA_YEAST|mit	P32462|ERG24_YEAST|cell_membrane		AAU10320.1|INF2A	AAU10320.1|INF2A
O74407|SYDC_SCHPO|Cyt	P25345|SYNM_YEAST|mit	P36209|STS1_SCHPO|cell_membrane		AAQ83513.1|PPAT12	AAQ83513.1|PPAT12
P40344|ATG3_YEAST|Cyt	P15179|SYDM_YEAST|mit	P53388|DIP5_YEAST|cell_membrane		AAQ83522.1|PPAT14	AAQ83522.1|PPAT14
Q12191|BUG1_YEAST|Cyt	P16965|STF2_YEAST|mit	P46964|OST2_YEAST|cell_membrane		AAQ83520.1|PPAT23	AAQ83520.1|PPAT23
Q06333|CNO_YEAST|Cyt	P01098|STF1_YEAST|mit	P25354|YCP7_YEAST|cell_membrane		AAU21465.1|Scr74	AAU21465.1|Scr74
P48445|BPL1_YEAST|Cyt	P32580|SUV3_YEAST|mit	P39540|ELO1_YEAST|cell_membrane		AAN31502.1|CRN2	AAN31502.1|CRN2
P47176|BCA2_YEAST|Cyt	P25379|STDH_YEAST|mit	P38312|ERV15_YEAST|cell_membrane		AAY43402.1|CRN8	AAY43402.1|CRN8
O13905|YF3E_SCHPO|Cyt	P53266|SHY1_YEAST|mit	P38767|ERC1_YEAST|cell_membrane		AAY43410.1|CRN16	AAY43410.1|CRN16
P43573|BUD27_YEAST|Cyt	P48525|SYEM_YEAST|mit	P38224|FIG1_YEAST|cell_membrane		ADU87013.1|CRN63	ADU87013.1|CRN63
P12962|CAF20_YEAST|Cyt	P38088|SYG_YEAST|mit	Q04800|FRP1_SCHPO|cell_membrane		ADU87014.1|CRN115	ADU87014.1|CRN115
P03965|CARB_YEAST|Cyt	P07263|SYH_YEAST|mit	P53012|SCS3_YEAST|cell_membrane		XP_758134.1|Pep1Um	XP_758134.1|Pep1Um
P07258|CARA_YEAST|Cyt	P03877|SCE3_YEAST|mit	P38124|FLR1_YEAST|cell_membrane		AAL16012.1|INF5	AAL16012.1|INF5
P14306|CPYI_YEAST|Cyt	P03878|SCE2_YEAST|mit	P13181|GAL2_YEAST|cell_membrane		AAO24640.1|SojB	AAO24640.1|SojB
P06115|CATT_YEAST|Cyt	Q9ZZX1|SCE4_YEAST|mit	P53048|MAL11_YEAST|cell_membrane		AAO24644.1|SojX	AAO24644.1|SojX
Q96VT4|KATG_EMENI|Cyt	P03882|SCE1_YEAST|mit	P23900|FPS1_YEAST|cell_membrane		AAW63766.1|ATR13	ABH03482.1|AvrK1
Q05791|CD123_YEAST|Cyt	P48526|SYIM_YEAST|mit	P36148|GPT2_YEAST|cell_membrane		ABB96264.1|AvrM	AAW63766.1|ATR13
O74452|SCW1_SCHPO|Cyt	P11325|SYLM_YEAST|mit	P41943|GPR1_YARLI|cell_membrane		ABB96263.1|AvrP4	ABB96264.1|AvrM
P36076|CAB3_YEAST|Cyt	Q06510|TAZ1_YEAST|mit	P43581|HXT10_YEAST|cell_membrane		ABB96267.1|AvrP123	ABB96263.1|AvrP4
O43024|YGVA_SCHPO|Cyt	P32048|SYKM_YEAST|mit	P54862|HXT11_YEAST|cell_membrane		AAS66948.1|Avrl567	ABB96267.1|AvrP123
Q12453|CEX1_YEAST|Cyt	P22438|SYMM_YEAST|mit	O74849|GHT6_SCHPO|cell_membrane		AAM20937.1|Avr1b-1	AAS66948.1|Avrl567
P40558|CFD1_YEAST|Cyt	P53305|RT27_YEAST|mit	P50276|MUP1_YEAST|cell_membrane		ACY39290.1|six3-Avr2	AAM20937.1|Avr1b-1
P38115|ARA1_YEAST|Cyt	P38228|TCM62_YEAST|mit	P38954|IPT1_YEAST|cell_membrane		AEN94577.1|Six1-Avr3	ACY39290.1|six3-Avr2
P39714|BDH1_YEAST|Cyt	P38279|RTC2_YEAST|mit	P40309|KHA1_YEAST|cell_membrane		CAJ84000.1|six4-Avr1	AEN94577.1|Six1-Avr3
Q9P3W5|TEL2_SCHPO|Cyt	P23833|SCO1_YEAST|mit	P40988|FET4_YEAST|cell_membrane		ACF39937.1|Avr-pizt	CAJ84000.1|six4-Avr1
P87064|DODA_AMAMU|Cyt	Q04748|SOV1_YEAST|mit	P32487|LYP1_YEAST|cell_membrane		ABV66276.1|PiAvr4	ACF39937.1|Avr-pizt
Q5A0M4|EF2_CANAL|Cyt	Q06563|SYM1_YEAST|mit	Q08269|ALR1_YEAST|cell_membrane		ABO48503.1|Avh275c_Avr1a	ABV66276.1|PiAvr4
P25997|EF3_CANAL|Cyt	P40085|TAPT1_YEAST|mit	P43553|ALR2_YEAST|cell_membrane		AAX51205.1|ATR1	ABO48503.1|Avh275c_Avr1a
Q6W3C0|ENO_TUBBO|Cyt	Q04172|SHE9_YEAST|mit	P50537|MAE1_SCHPO|cell_membrane		ABM05489.1|Nuk6	AAX51205.1|ATR1
O60167|YHC3_SCHPO|Cyt	P53075|SHE10_YEAST|mit	P38156|MAL31_YEAST|cell_membrane		ABM05490.1|Nuk7	ABM05489.1|Nuk6
O94598|SEC5_SCHPO|Cyt	P38705|SYSM_YEAST|mit	P35724|MNR2_YEAST|cell_membrane		ABM05491.1|Nuk 12	ABM05490.1|Nuk7
O74562|SEC8_SCHPO|Cyt	P42900|SLS1_YEAST|mit	P33300|SUR1_YEAST|cell_membrane		ABZ10804.1|Avh163	ABM05491.1|Nuk 12
O94334|POF13_SCHPO|Cyt	Q02875|SYH1_YEAST|mit	Q12116|TMS1_YEAST|cell_membrane		EFM47358.1|PsAvh171_PsAvr4_6	ABZ10804.1|Avh163
O74531|POF7_SCHPO|Cyt	Q07534|S2538_YEAST|mit	Q10268|MAC1_SCHPO|cell_membrane		AAY43376.1|IPIO1_AvrlBl1	EFM47358.1|PsAvh171_PsAvr4_6
Q9P7W4|POF10_SCHPO|Cyt	P14693|SAM35_YEAST|mit	P05375|PEM2_YEAST|cell_membrane		ACX46608.1|AvrlBl2_Pex-RD39_40	AAY43376.1|IPIO1_AvrlBl1
Q09855|POF11_SCHPO|Cyt	P50110|SAM37_YEAST|mit	P30605|ITR1_YEAST|cell_membrane		ACX46524.1|Pex-RD2	ACX46608.1|AvrlBl2_Pex-RD39_40
Q9URB4|ALF_CANAL|Cyt	P53969|SAM50_YEAST|mit	Q99271|NAH1_YEAST|cell_membrane		AEK82122.1|sp7Gi	ACX46524.1|Pex-RD2
P83780|G6PI_CANAL|Cyt	P50088|SPG1_YEAST|mit	P36606|NAH_SCHPO|cell_membrane		298595|MisSP7Lb	AEK82122.1|sp7Gi
P12341|G6PI_KLULA|Cyt	P33421|SDH3_YEAST|mit	P46950|SNG1_YEAST|cell_membrane		XP_760580.1|Hum_UM04433	298595|MisSP7Lb
P20445|G3P_EMENI|Cyt	Q3E785|SDHF1_YEAST|mit	P31381|FUN26_YEAST|cell_membrane		XP_762259.1|Rsp1	XP_760580.1|Hum_UM04433
P17819|G3P1_KLULA|Cyt	Q08230|SDHF2_YEAST|mit	P53049|YOR1_YEAST|cell_membrane		XP_761878.1|Cmu1_UM05731.1	XP_762259.1|Rsp1
P17729|G3P1_TRIKO|Cyt	P33303|SFC1_YEAST|mit	Q06593|OPT2_YEAST|cell_membrane		CAI96535.1|Rtp1	XP_761878.1|Cmu1_UM05731.1
P17730|G3P2_TRIKO|Cyt	P53598|SUCA_YEAST|mit	Q9UW81|NOP1_NEUCR|cell_membrane		ABZ10806.1|Avh331	CAI96535.1|Rtp1
P30418|NMT_CANAL|Cyt	P00445|SODC_YEAST|mit	P40219|OSW5_YEAST|cell_membrane		ABZ10805.1|Avh4	ABH03483.1|AVRa10
P34809|NMT_CRYNV|Cyt	O13401|SODM_CANAX|mit	P40310|TOK1_YEAST|cell_membrane		ABI74673.1|SNE1	ABZ10806.1|Avh331
Q8TFN1|NMT_EMENI|Cyt	P00447|SODM_YEAST|mit	Q03289|PFA5_YEAST|cell_membrane		CAI72345.1|avr3a_avr5-Pi	ABZ10805.1|Avh4
Q9Y7X7|YGRB_SCHPO|Cyt	Q92450|SODM_ASPFU|mit	P32901|PTR2_YEAST|cell_membrane		BAH23994.1|AVR-Pia	ABI74673.1|SNE1
O42906|NPA3_SCHPO|Cyt	Q04083|THI74_YEAST|mit	O74539|MAK3_SCHPO|cell_membrane		AAB29433.1|ParA1	CAI72345.1|avr3a_avr5-Pi
P32873|BEM3_YEAST|Cyt	Q08686|THTR_YEAST|mit	P06783|STE3_YEAST|cell_membrane		AAZ80388.1|Sm1-Tv	BAH23994.1|AVR-Pia
P83774|GBLP_CANAL|Cyt	P00927|THDH_YEAST|mit	P38361|PHO89_YEAST|cell_membrane			AAB29433.1|ParA1
P53421|HSP71_PICAN|Cyt	P07236|SYTM_YEAST|mit	O74787|CHO2_SCHPO|cell_membrane			AAZ80388.1|Sm1-Tv
Q96VB9|HSP7F_CANAL|Cyt	P27692|SPT5_YEAST|mit	Q09919|FIP1_SCHPO|cell_membrane			Q9Y7L8|RSSA1_SCHPO|Cyt
O74225|HSP88_NEUCR|Cyt	P34111|TFC3_YEAST|mit	P0CX12|COS2_YEAST|cell_membrane			Q9P546|RSSA2_SCHPO|Cyt
P83776|HXKB_CANAL|Cyt	P35691|TCTP_YEAST|mit	P18411|FUN14_YEAST|cell_membrane			O94754|RS18_SCHPO|Cyt
O43011|SYH_SCHPO|Cyt	Q04675|SEN15_YEAST|mit	P37020|GEF1_YEAST|cell_membrane			O94438|RS3A2_SCHPO|Cyt
P33313|CNS1_YEAST|Cyt	P16658|SEN2_YEAST|mit	P53389|HOL1_YEAST|cell_membrane			P05764|RS21_SCHPO|Cyt
Q12449|AHA1_YEAST|Cyt	P39707|SEN34_YEAST|mit	P47055|LOH1_YEAST|cell_membrane			Q96UQ7|RLA2_RHOGU|Cyt
P06101|CDC37_YEAST|Cyt	Q02825|SEN54_YEAST|mit	P32564|SCM4_YEAST|cell_membrane			O14317|RLA6_SCHPO|Cyt
Q9P7T1|SIB1_SCHPO|Cyt	P04803|SYWM_YEAST|mit	P33335|SGE1_YEAST|cell_membrane			Q8NKF4|RL3_ASPFU|Cyt
P83777|IPYR_CANAL|Cyt	P12063|SYYM_NEUCR|mit	P38717|SIP3_YEAST|cell_membrane			P40372|RL3A_SCHPO|Cyt
O43001|SYJ1_SCHPO|Cyt	P48527|SYYM_YEAST|mit	P38343|SLM6_YEAST|cell_membrane			P38720|6PGD1_YEAST|Cyt
P42800|INO1_CANAL|Cyt	P28350|SYV_NEUCR|mit	P32568|SNQ2_YEAST|cell_membrane			P83773|ACH1_CANAL|Cyt
P28240|ACEA_YEAST|Cyt	P07806|SYV_YEAST|mit	Q9P6P8|YIP4_SCHPO|cell_membrane			P32316|ACH1_YEAST|Cyt
O59810|YJVE_SCHPO|Cyt	Q07351|STP4_YEAST|mit	P38079|YRO2_YEAST|cell_membrane			P48361|ASK10_YEAST|Cyt
P38986|ASPG1_YEAST|Cyt		P53584|YTP1_YEAST|cell_membrane			P36973|APT2_YEAST|Cyt
Q12500|AVL9_YEAST|Cyt		P32584|STE14_YEAST|cell_membrane			P83783|SAHH_CANAL|Cyt
O94619|YBKA_SCHPO|Cyt		O74843|SIF1_SCHPO|cell_membrane			Q04412|AGE1_YEAST|Cyt
P54115|ALDH6_YEAST|Cyt		Q10482|STM1_SCHPO|cell_membrane			P00330|ADH1_YEAST|Cyt
P83778|MDHC_CANAL|Cyt		O74395|STR1_SCHPO|cell_membrane			P00331|ADH2_YEAST|Cyt
P87299|MUG74_SCHPO|Cyt		P39932|STL1_YEAST|cell_membrane			Q03233|ADD37_YEAST|Cyt
Q10326|MUG8_SCHPO|Cyt		P38359|SUL1_YEAST|cell_membrane			P38305|AIM4_YEAST|Cyt
P38636|ATX1_YEAST|Cyt		Q05998|THI7_YEAST|cell_membrane			P36154|AIM29_YEAST|Cyt
P38174|AMPM2_YEAST|Cyt		Q08579|THI72_YEAST|cell_membrane			P33280|ARGI_NEUCR|Cyt
O94477|MYO52_SCHPO|Cyt		Q04562|TMN2_YEAST|cell_membrane			P22768|ASSY_YEAST|Cyt
P53200|AML1_YEAST|Cyt		Q09906|TM184_SCHPO|cell_membrane			P16639|ATE1_YEAST|Cyt
O42980|NEP1_SCHPO|Cyt		P38967|TAT2_YEAST|cell_membrane			Q03471|ARIS_PENRO|Cyt
O13824|NMD2_SCHPO|Cyt		Q03714|USA1_YEAST|cell_membrane			P53090|ARO8_YEAST|Cyt
P07347|ARD1_YEAST|Cyt		Q9UTK7|UCP14_SCHPO|cell_membrane			P38840|ARO9_YEAST|Cyt
Q9UR66|NDK_CANAX|Cyt		P05316|FUR4_YEAST|cell_membrane			P18634|ART10_YEAST|Cyt
O13944|YEH1_SCHPO|Cyt		Q10279|FUR4_SCHPO|cell_membrane			P47029|ALY2_YEAST|Cyt
P07547|ARO1_EMENI|Cyt		P33413|DUR3_YEAST|cell_membrane			P36117|ALY1_YEAST|Cyt
P08566|ARO1_YEAST|Cyt		P38196|FUI1_YEAST|cell_membrane			Q04489|ASND1_YEAST|Cyt
P22011|PPIA_CANAL|Cyt		P41815|BAP3_YEAST|cell_membrane			O74407|SYDC_SCHPO|Cyt
P85444|PPIA_PENGL|Cyt		P38225|FAT1_YEAST|cell_membrane			P40344|ATG3_YEAST|Cyt
P38013|AHP1_YEAST|Cyt		P53099|TPN1_YEAST|cell_membrane			Q12191|BUG1_YEAST|Cyt
P15245|PH2M_TRICU|Cyt		P23968|VATO_YEAST|cell_membrane			Q06333|CNO_YEAST|Cyt
P82612|PMGY_CANAL|Cyt		Q06010|STE23_YEAST|cell_membrane			P48445|BPL1_YEAST|Cyt
P31353|PMM_CANAL|Cyt		P40353|ATF1_YEAST|cell_membrane			P47176|BCA2_YEAST|Cyt
P39721|AIM2_YEAST|Cyt		P32602|SEC17_YEAST|cell_membrane			O13905|YF3E_SCHPO|Cyt
P38094|FLUG_EMENI|Cyt		Q00083|APSA_EMENI|cell_membrane			P43573|BUD27_YEAST|Cyt
Q10447|PPK2_SCHPO|Cyt		Q12527|ATG11_YEAST|cell_membrane			P12962|CAF20_YEAST|Cyt
Q9P7X5|PPK32_SCHPO|Cyt		Q09711|NCS1_SCHPO|cell_membrane			P03965|CARB_YEAST|Cyt
O74454|STS5_SCHPO|Cyt		P35183|AST1_YEAST|cell_membrane			P07258|CARA_YEAST|Cyt
O14100|ZDS1_SCHPO|Cyt		O74552|VPS35_SCHPO|cell_membrane			P14306|CPYI_YEAST|Cyt
O60059|YG58_SCHPO|Cyt		P34110|VPS35_YEAST|cell_membrane			P06115|CATT_YEAST|Cyt
Q9P789|YN8E_SCHPO|Cyt		Q12057|PIN2_YEAST|cell_membrane			Q96VT4|KATG_EMENI|Cyt
P83779|PDC1_CANAL|Cyt		Q9UW00|COPC5_COPCM|cell_membrane			Q05791|CD123_YEAST|Cyt
P33287|PDC_NEUCR|Cyt		Q09729|YA4C_SCHPO|cell_membrane			O74452|SCW1_SCHPO|Cyt
P46614|KPYK_CANAL|Cyt		P04821|CDC25_YEAST|cell_membrane			P36076|CAB3_YEAST|Cyt
Q09717|RANG_SCHPO|Cyt		P87179|WSC1_SCHPO|cell_membrane			O43024|YGVA_SCHPO|Cyt
Q9Y7U6|RGF1_SCHPO|Cyt		P38739|WSC4_YEAST|cell_membrane			Q12453|CEX1_YEAST|Cyt
Q9UTR5|RGF2_SCHPO|Cyt		O59671|POF4_SCHPO|cell_membrane			P40558|CFD1_YEAST|Cyt
Q09697|RGA8_SCHPO|Cyt		O94142|KO1_GIBFU|cell_membrane			P38115|ARA1_YEAST|Cyt
O74919|RNC1_SCHPO|Cyt		Q701P2|KO1_GIBIN|cell_membrane			P39714|BDH1_YEAST|Cyt
O13426|GLYC_CANAL|Cyt		P10614|CP51_YEAST|cell_membrane			Q9P3W5|TEL2_SCHPO|Cyt
Q52EB3|ATG1_MAGO7|Cyt		O43009|MU110_SCHPO|cell_membrane			P87064|DODA_AMAMU|Cyt
O75011|NAK1_SCHPO|Cyt		P11710|FUS1_YEAST|cell_membrane			Q5A0M4|EF2_CANAL|Cyt
O59763|OCA2_SCHPO|Cyt		P40345|PDAT_YEAST|cell_membrane			P25997|EF3_CANAL|Cyt
Q9URY1|PPK16_SCHPO|Cyt		P32900|SKG6_YEAST|cell_membrane			Q6W3C0|ENO_TUBBO|Cyt
Q9USX7|PPK22_SCHPO|Cyt		P87119|MU145_SCHPO|cell_membrane			O60167|YHC3_SCHPO|Cyt
O59697|PPK25_SCHPO|Cyt		P32612|PAU2_YEAST|cell_membrane			O94598|SEC5_SCHPO|Cyt
Q9USS2|PPK29_SCHPO|Cyt		P43620|RMD8_YEAST|cell_membrane			O74562|SEC8_SCHPO|Cyt
O43066|PPK30_SCHPO|Cyt					O94334|POF13_SCHPO|Cyt
O94324|PPK31_SCHPO|Cyt					O74531|POF7_SCHPO|Cyt
Q09815|PPK5_SCHPO|Cyt					Q9P7W4|POF10_SCHPO|Cyt
P78968|PPZ_SCHPO|Cyt					Q09855|POF11_SCHPO|Cyt
Q9HGT6|SYSC_CANAL|Cyt					Q9URB4|ALF_CANAL|Cyt
O42854|YFHH_SCHPO|Cyt					P83780|G6PI_CANAL|Cyt
O14259|YFP2_SCHPO|Cyt					P12341|G6PI_KLULA|Cyt
P21565|SRP54_SCHPO|Cyt					P20445|G3P_EMENI|Cyt
Q2L4W6|SPO5_SCHPO|Cyt					P17819|G3P1_KLULA|Cyt
P07509|SODC_NEUCR|Cyt					P17729|G3P1_TRIKO|Cyt
O42724|SODC1_DEBHA|Cyt					P17730|G3P2_TRIKO|Cyt
P82902|SODC2_DEBHN|Cyt					P30418|NMT_CANAL|Cyt
Q92375|TRXB_SCHPO|Cyt					P34809|NMT_CRYNV|Cyt
Q06408|ARO10_YEAST|Cyt					Q8TFN1|NMT_EMENI|Cyt
O14185|STG1_SCHPO|Cyt					Q9Y7X7|YGRB_SCHPO|Cyt
P08405|TY1A_YEASX|Cyt					O42906|NPA3_SCHPO|Cyt
Q9P940|TPIS_CANAL|Cyt					P32873|BEM3_YEAST|Cyt
Q09778|TSC1_SCHPO|Cyt					P83774|GBLP_CANAL|Cyt
P27574|PYP1_SCHPO|Cyt					P53421|HSP71_PICAN|Cyt
P32586|PYP2_SCHPO|Cyt					Q96VB9|HSP7F_CANAL|Cyt
P48524|BUL1_YEAST|Cyt					O74225|HSP88_NEUCR|Cyt
Q03758|BUL2_YEAST|Cyt					P83776|HXKB_CANAL|Cyt
P38862|ATG7_YEAST|Cyt					O43011|SYH_SCHPO|Cyt
Q9URV8|YBL3_SCHPO|Cyt					P33313|CNS1_YEAST|Cyt
O59811|YJVF_SCHPO|Cyt					Q12449|AHA1_YEAST|Cyt
					P06101|CDC37_YEAST|Cyt
					Q9P7T1|SIB1_SCHPO|Cyt
					P83777|IPYR_CANAL|Cyt
					O43001|SYJ1_SCHPO|Cyt
					P42800|INO1_CANAL|Cyt
					P28240|ACEA_YEAST|Cyt
					O59810|YJVE_SCHPO|Cyt
					P38986|ASPG1_YEAST|Cyt
					Q12500|AVL9_YEAST|Cyt
					O94619|YBKA_SCHPO|Cyt
					P54115|ALDH6_YEAST|Cyt
					P83778|MDHC_CANAL|Cyt
					P87299|MUG74_SCHPO|Cyt
					Q10326|MUG8_SCHPO|Cyt
					P38636|ATX1_YEAST|Cyt
					P38174|AMPM2_YEAST|Cyt
					O94477|MYO52_SCHPO|Cyt
					P53200|AML1_YEAST|Cyt
					O42980|NEP1_SCHPO|Cyt
					O13824|NMD2_SCHPO|Cyt
					P07347|ARD1_YEAST|Cyt
					O13944|YEH1_SCHPO|Cyt
					P07547|ARO1_EMENI|Cyt
					P08566|ARO1_YEAST|Cyt
					P22011|PPIA_CANAL|Cyt
					P38013|AHP1_YEAST|Cyt
					P15245|PH2M_TRICU|Cyt
					P82612|PMGY_CANAL|Cyt
					P31353|PMM_CANAL|Cyt
					P39721|AIM2_YEAST|Cyt
					P38094|FLUG_EMENI|Cyt
					Q10447|PPK2_SCHPO|Cyt
					Q9P7X5|PPK32_SCHPO|Cyt
					O74454|STS5_SCHPO|Cyt
					O14100|ZDS1_SCHPO|Cyt
					O60059|YG58_SCHPO|Cyt
					Q9P789|YN8E_SCHPO|Cyt
					P83779|PDC1_CANAL|Cyt
					P33287|PDC_NEUCR|Cyt
					P46614|KPYK_CANAL|Cyt
					Q09717|RANG_SCHPO|Cyt
					Q9Y7U6|RGF1_SCHPO|Cyt
					Q9UTR5|RGF2_SCHPO|Cyt
					Q09697|RGA8_SCHPO|Cyt
					O74919|RNC1_SCHPO|Cyt
					O13426|GLYC_CANAL|Cyt
					Q52EB3|ATG1_MAGO7|Cyt
					O75011|NAK1_SCHPO|Cyt
					O59763|OCA2_SCHPO|Cyt
					Q9URY1|PPK16_SCHPO|Cyt
					Q9USX7|PPK22_SCHPO|Cyt
					O59697|PPK25_SCHPO|Cyt
					Q9USS2|PPK29_SCHPO|Cyt
					O43066|PPK30_SCHPO|Cyt
					O94324|PPK31_SCHPO|Cyt
					Q09815|PPK5_SCHPO|Cyt
					P78968|PPZ_SCHPO|Cyt
					Q9HGT6|SYSC_CANAL|Cyt
					O42854|YFHH_SCHPO|Cyt
					O14259|YFP2_SCHPO|Cyt
					P21565|SRP54_SCHPO|Cyt
					Q2L4W6|SPO5_SCHPO|Cyt
					P07509|SODC_NEUCR|Cyt
					O42724|SODC1_DEBHA|Cyt
					P82902|SODC2_DEBHN|Cyt
					Q92375|TRXB_SCHPO|Cyt
					Q06408|ARO10_YEAST|Cyt
					O14185|STG1_SCHPO|Cyt
					P08405|TY1A_YEASX|Cyt
					Q9P940|TPIS_CANAL|Cyt
					Q09778|TSC1_SCHPO|Cyt
					P27574|PYP1_SCHPO|Cyt
					P32586|PYP2_SCHPO|Cyt
					P48524|BUL1_YEAST|Cyt
					Q03758|BUL2_YEAST|Cyt
					P38862|ATG7_YEAST|Cyt
					Q9URV8|YBL3_SCHPO|Cyt
					O59811|YJVF_SCHPO|Cyt
					P10662|RT01_YEAST|mit
					P12686|RT13_YEAST|mit
					P28778|RT06_YEAST|mit
					P10663|RT02_YEAST|mit
					P38175|RT21_YEAST|mit
					P32902|RT04_YEAST|mit
					Q02950|RT51_YEAST|mit
					P17558|RTPT_YEAST|mit
					P40033|RSM18_YEAST|mit
					Q03430|RSM28_YEAST|mit
					Q03201|RT10_YEAST|mit
					P53732|RT12_YEAST|mit
					Q02608|RT16_YEAST|mit
					Q03246|RT17_YEAST|mit
					P42847|RT18_YEAST|mit
					P53733|RT19_YEAST|mit
					P36056|RT22_YEAST|mit
					Q01163|RT23_YEAST|mit
					Q03976|RT24_YEAST|mit
					P40496|RT25_YEAST|mit
					P47141|RT26_YEAST|mit
					P21771|RT28_YEAST|mit
					P53292|RT35_YEAST|mit
					P33759|RT05_YEAST|mit
					P47150|RT07_YEAST|mit
					Q03799|RT08_YEAST|mit
					P53937|SWS2_YEAST|mit
					P19955|RT31_YEAST|mit
					O14464|RTC6_YEAST|mit
					Q5A8K2|SYA_CANAL|mit
					P40825|SYA_YEAST|mit
					P25345|SYNM_YEAST|mit
					P15179|SYDM_YEAST|mit
					P16965|STF2_YEAST|mit
					P01098|STF1_YEAST|mit
					P32580|SUV3_YEAST|mit
					P25379|STDH_YEAST|mit
					P53266|SHY1_YEAST|mit
					P48525|SYEM_YEAST|mit
					P38088|SYG_YEAST|mit
					P07263|SYH_YEAST|mit
					P03877|SCE3_YEAST|mit
					P03878|SCE2_YEAST|mit
					Q9ZZX1|SCE4_YEAST|mit
					P03882|SCE1_YEAST|mit
					P48526|SYIM_YEAST|mit
					P11325|SYLM_YEAST|mit
					Q06510|TAZ1_YEAST|mit
					P32048|SYKM_YEAST|mit
					P22438|SYMM_YEAST|mit
					P53305|RT27_YEAST|mit
					P38228|TCM62_YEAST|mit
					P38279|RTC2_YEAST|mit
					P23833|SCO1_YEAST|mit
					Q04748|SOV1_YEAST|mit
					Q06563|SYM1_YEAST|mit
					P40085|TAPT1_YEAST|mit
					Q04172|SHE9_YEAST|mit
					P53075|SHE10_YEAST|mit
					P38705|SYSM_YEAST|mit
					P42900|SLS1_YEAST|mit
					Q02875|SYH1_YEAST|mit
					Q07534|S2538_YEAST|mit
					P14693|SAM35_YEAST|mit
					P50110|SAM37_YEAST|mit
					P53969|SAM50_YEAST|mit
					P50088|SPG1_YEAST|mit
					P33421|SDH3_YEAST|mit
					Q3E785|SDHF1_YEAST|mit
					Q08230|SDHF2_YEAST|mit
					P33303|SFC1_YEAST|mit
					P53598|SUCA_YEAST|mit
					P00445|SODC_YEAST|mit
					O13401|SODM_CANAX|mit
					P00447|SODM_YEAST|mit
					Q92450|SODM_ASPFU|mit
					Q04083|THI74_YEAST|mit
					Q08686|THTR_YEAST|mit
					P00927|THDH_YEAST|mit
					P07236|SYTM_YEAST|mit
					P27692|SPT5_YEAST|mit
					P34111|TFC3_YEAST|mit
					P35691|TCTP_YEAST|mit
					Q04675|SEN15_YEAST|mit
					P16658|SEN2_YEAST|mit
					P39707|SEN34_YEAST|mit
					Q02825|SEN54_YEAST|mit
					P04803|SYWM_YEAST|mit
					P12063|SYYM_NEUCR|mit
					P48527|SYYM_YEAST|mit
					P28350|SYV_NEUCR|mit
					P07806|SYV_YEAST|mit
					Q07351|STP4_YEAST|mit
					P09119|CDC6_YEAST|cell_membrane
					P32903|PMP1_YEAST|cell_membrane
					P13259|PCY1_YEAST|cell_membrane
					Q874R1|RHO4_SCHPO|cell_membrane
					Q10281|GBLP_SCHPO|cell_membrane
					P24814|GRR1_YEAST|cell_membrane
					P30607|CP52B_CANTR|cell_membrane
					Q10287|BGS1_SCHPO|cell_membrane
					P25619|HSP30_YEAST|cell_membrane
					P53744|BIO5_YEAST|cell_membrane
					Q12442|IZH2_YEAST|cell_membrane
					P15365|DAL5_YEAST|cell_membrane
					Q04895|DAL4_YEAST|cell_membrane
					P12866|STE6_YEAST|cell_membrane
					P87275|AIM11_YEAST|cell_membrane
					P13090|ATR1_YEAST|cell_membrane
					P40260|MEP1_YEAST|cell_membrane
					P04817|CAN1_YEAST|cell_membrane
					Q06598|ARR3_YEAST|cell_membrane
					P32386|YBT1_YEAST|cell_membrane
					P38971|ALP1_YEAST|cell_membrane
					P37295|LCPS_NEUCR|cell_membrane
					P41820|BFR1_SCHPO|cell_membrane
					P22189|ATC3_SCHPO|cell_membrane
					P36035|JEN1_YEAST|cell_membrane
					P40986|CDC1_YEAST|cell_membrane
					P14180|CHS2_YEAST|cell_membrane
					P19807|HNM1_YEAST|cell_membrane
					P49573|CTR1_YEAST|cell_membrane
					Q04216|DLT1_YEAST|cell_membrane
					P32462|ERG24_YEAST|cell_membrane
					P36209|STS1_SCHPO|cell_membrane
					P53388|DIP5_YEAST|cell_membrane
					P46964|OST2_YEAST|cell_membrane
					P25354|YCP7_YEAST|cell_membrane
					P39540|ELO1_YEAST|cell_membrane
					P38312|ERV15_YEAST|cell_membrane
					P38767|ERC1_YEAST|cell_membrane
					P38224|FIG1_YEAST|cell_membrane
					Q04800|FRP1_SCHPO|cell_membrane
					P53012|SCS3_YEAST|cell_membrane
					P38124|FLR1_YEAST|cell_membrane
					P13181|GAL2_YEAST|cell_membrane
					P53048|MAL11_YEAST|cell_membrane
					P23900|FPS1_YEAST|cell_membrane
					P36148|GPT2_YEAST|cell_membrane
					P41943|GPR1_YARLI|cell_membrane
					P43581|HXT10_YEAST|cell_membrane
					P54862|HXT11_YEAST|cell_membrane
					O74849|GHT6_SCHPO|cell_membrane
					P50276|MUP1_YEAST|cell_membrane
					P38954|IPT1_YEAST|cell_membrane
					P40309|KHA1_YEAST|cell_membrane
					P40988|FET4_YEAST|cell_membrane
					P32487|LYP1_YEAST|cell_membrane
					Q08269|ALR1_YEAST|cell_membrane
					P43553|ALR2_YEAST|cell_membrane
					P50537|MAE1_SCHPO|cell_membrane
					P38156|MAL31_YEAST|cell_membrane
					P35724|MNR2_YEAST|cell_membrane
					P33300|SUR1_YEAST|cell_membrane
					Q12116|TMS1_YEAST|cell_membrane
					Q10268|MAC1_SCHPO|cell_membrane
					P05375|PEM2_YEAST|cell_membrane
					P30605|ITR1_YEAST|cell_membrane
					Q99271|NAH1_YEAST|cell_membrane
					P36606|NAH_SCHPO|cell_membrane
					P46950|SNG1_YEAST|cell_membrane
					P31381|FUN26_YEAST|cell_membrane
					P53049|YOR1_YEAST|cell_membrane
					Q06593|OPT2_YEAST|cell_membrane
					Q9UW81|NOP1_NEUCR|cell_membrane
					P40219|OSW5_YEAST|cell_membrane
					P40310|TOK1_YEAST|cell_membrane
					Q03289|PFA5_YEAST|cell_membrane
					P32901|PTR2_YEAST|cell_membrane
					O74539|MAK3_SCHPO|cell_membrane
					P06783|STE3_YEAST|cell_membrane
					P38361|PHO89_YEAST|cell_membrane
					O74787|CHO2_SCHPO|cell_membrane
					Q09919|FIP1_SCHPO|cell_membrane
					P0CX12|COS2_YEAST|cell_membrane
					P18411|FUN14_YEAST|cell_membrane
					P37020|GEF1_YEAST|cell_membrane
					P53389|HOL1_YEAST|cell_membrane
					P47055|LOH1_YEAST|cell_membrane
					P32564|SCM4_YEAST|cell_membrane
					P33335|SGE1_YEAST|cell_membrane
					P38717|SIP3_YEAST|cell_membrane
					P38343|SLM6_YEAST|cell_membrane
					P32568|SNQ2_YEAST|cell_membrane
					Q9P6P8|YIP4_SCHPO|cell_membrane
					P38079|YRO2_YEAST|cell_membrane
					P53584|YTP1_YEAST|cell_membrane
					P32584|STE14_YEAST|cell_membrane
					O74843|SIF1_SCHPO|cell_membrane
					Q10482|STM1_SCHPO|cell_membrane
					O74395|STR1_SCHPO|cell_membrane
					P39932|STL1_YEAST|cell_membrane
					P38359|SUL1_YEAST|cell_membrane
					Q05998|THI7_YEAST|cell_membrane
					Q08579|THI72_YEAST|cell_membrane
					Q04562|TMN2_YEAST|cell_membrane
					Q09906|TM184_SCHPO|cell_membrane
					P38967|TAT2_YEAST|cell_membrane
					Q03714|USA1_YEAST|cell_membrane
					Q9UTK7|UCP14_SCHPO|cell_membrane
					P05316|FUR4_YEAST|cell_membrane
					Q10279|FUR4_SCHPO|cell_membrane
					P33413|DUR3_YEAST|cell_membrane
					P38196|FUI1_YEAST|cell_membrane
					P41815|BAP3_YEAST|cell_membrane
					P38225|FAT1_YEAST|cell_membrane
					P53099|TPN1_YEAST|cell_membrane
					P23968|VATO_YEAST|cell_membrane
					Q06010|STE23_YEAST|cell_membrane
					P40353|ATF1_YEAST|cell_membrane
					P32602|SEC17_YEAST|cell_membrane
					Q00083|APSA_EMENI|cell_membrane
					Q12527|ATG11_YEAST|cell_membrane
					Q09711|NCS1_SCHPO|cell_membrane
					P35183|AST1_YEAST|cell_membrane
					O74552|VPS35_SCHPO|cell_membrane
					P34110|VPS35_YEAST|cell_membrane
					Q12057|PIN2_YEAST|cell_membrane
					Q9UW00|COPC5_COPCM|cell_membrane
					Q09729|YA4C_SCHPO|cell_membrane
					P04821|CDC25_YEAST|cell_membrane
					P87179|WSC1_SCHPO|cell_membrane
					P38739|WSC4_YEAST|cell_membrane
					O59671|POF4_SCHPO|cell_membrane
					O94142|KO1_GIBFU|cell_membrane
					Q701P2|KO1_GIBIN|cell_membrane
					P10614|CP51_YEAST|cell_membrane
					O43009|MU110_SCHPO|cell_membrane
					P11710|FUS1_YEAST|cell_membrane
					P40345|PDAT_YEAST|cell_membrane
					P32900|SKG6_YEAST|cell_membrane
					P87119|MU145_SCHPO|cell_membrane
					P32612|PAU2_YEAST|cell_membrane
					P43620|RMD8_YEAST|cell_membrane
