# Supplementary material for: Identification of effector-like proteins in Trichoderma spp. and role of a hydrophobin in the plant-fungus interaction and mycoparasitism
Source: BMC Genet. 2017 Feb 15;18:16. doi: 10.1186/s12863-017-0481-y (PMC5310080; doi:10.1186/s12863-017-0481-y)
Supplement: Additional file 4: — Catalogue of Trichoderma effector candidates. Complete list of the possible effector coding genes from T. virens, T. atroviride and T. reesei that we obtained from our pipeline. (XLSX 21 kb) [file 12863_2017_481_MOESM4_ESM.xlsx]

## Sheet: Hoja1
CATALOGUE OF Trichoderma EFFECTOR CANDIDATES
Specie	JGI ID	Protein Length	Translocation Motif	Motif position	Signal peptide cut off
Main Effector Families
LysM Repeats (PF01476, IPR018392 )
Tv	128337	356	na	na	20
Tv	160204	439	na	na	20
Tr	54723	277	na	na	19
Ta	45936	345	na	na	20
Tv	222410	687	na	na	20
Tv	66683	320	na	na	22
Tv	156766	364	na	na	22
Tv	201746	873	na	na	22
Ta	267417	241	na	na	19
Ta	43321	511	na	na	22
Tr	105336	474	na	na	20
Ta	297859	747	na	na	17
Tv	124493	646	na	na	17
Ta	85797	545	KSLR	84	25
Tv	149422	783	RGYR	66	21
Ta	291370	443	RGYR	69	24
Tv	28703	440	RGYR	66	21
Thioredoxins (PF00085, IPR013766)
Tv	28102	697	na	na	24
Tr	44725	689	na	na	23
Ta	225247	650	na	na	25
Ta	156464	450	na	na	23
Tv	134787	452	na	na	23
Tr	28928	434	na	na	22
Ta	161155	340	KNLK	51	26
Tv	112058	343	na	na	23
Ta	139062	496	KELK	98	21
Tv	111061	499	HTYK	98	21
Tr	122415	503	HSYK	98	21
CFEM domain (PF05730, IPR008427 )
Tv	81869	323	na	na	20
Ta	297699	311	na	na	18
Tr	102837	293	na	na	18
Tr	121251	817	na	na	20
Tv	61772	302	na	na	23
Ta	320836	311	na	na	23
Tr	104401	196	na	na	18
Ta	129633	202	na	na	18
Tr	123475	742	na	na	20
Tv	82827	224	na	na	17
Tr	123039	238	na	na	17
Ta	298561	229	na	na	17
Tr	124295	149	na	na	20
Tv	19266	146	na	na	22
Ta	323147	148	na	na	21
Ta	132018	416	na	na	23
Tv	231626	384	na	na	27
Tr	122941	396	na	na	23
Tv	140013	97	na	na	19
Ta	171091	91	na	na	15
Tr	105763	214	na	na	19
Tv	44825	458	na	na	21
Ta	30137	441	na	na	27
Tv	51635	453	na	na	20
Ta	252553	455	na	na	20
Ta	300847	446	na	na	20
Tv	72996	87	na	na	17
Ta	302587	90	na	na	17
Ta	297515	151	na	na	18
Tr	70840	96	na	na	17
Tv	92810	184	na	na	17
Tr	111205	152	na	na	18
Cerato - platanins (PF07249, IPR010829 )
Tv	111830	143	na	na	19
Tr	123955	143	na	na	19
Ta	88590	146	RSLR	31	19
Ta	302952	139	na	na	19
Tv	110852	139	na	na	19
Tr	82662	139	na	na	19
Tv	32154	148	na	na	19
Tr	111449	148	na	na	19
Ta	48225	148	na	na	19
Ta	41390	146	na	na	19
Tv	56024	147	na	na	19
Serine - proteases (PF00082, IPR000209; PF09286, IPR015366; PF00089, IPR001254 )
Tv	77334	410	na	na	21
Ta	302419	410	na	na	21
Tr	121495	410	na	na	21
Tv	41430	403	na	na	21
Ta	198568	411	na	na	21
Tv	33902	408	na	na	21
Tr	58698	389	na	na	21
Tv	143434	438	na	na	22
Ta	47941	440	na	na	16
Ta	291037	538	KGFK	94	16
Tv	88460	392	na	na	16
Tr	123234	392	HVFR	71	16
Tr	51365	883	HLLR	58	20
Tv	230947	879	HALR	62	20
Ta	321810	885	HALR	62	20
Ta	227276	914	na	na	22
Tv	189569	893	na	na	19
Ta	288311	887	KGLK	53	19
Ta	91009	947	na	na	19
Ta	89596	952	na	na	18
Tv	69939	948	na	na	19
Tr	109276	949	na	na	19
Tv	11141	854	RRLR	62	19
Ta	143106	858	RRLR	62	19
Tr	123561	845	RRLR	62	20
Tv	87425	638	na	na	18
Tr	70962	637	na	na	18
Tv	180959	686	KGWK	47	21
Ta	220221	686	KGWK	47	21
Tv	150453	707	HRLH	37	21
Ta	54981	653	HRLH	39	21
Ta	264058	666	na	na	25
Ta	182195	641	na	na	19
Ta	145909	638	na	na	18
Ta	288190	632	na	na	21
Ta	54454	592	na	na	22
Tr	123865	556	na	na	17
Tv	31861	1419	na	na	17
Tr	81517	680	na	na	21
Ta	54349	557	na	na	23
Ta	188756	610	na	na	19
Tr	82623	613	RKLK	34	23
Tv	217176	613	RALR	33	23
Ta	298187	256	na	na	20
Tr	73897	260	na	na	17
Tv	71933	255	na	na	20
Tv	90003	259	na	na	21
Class II hydrophobins (PF06766, IPR010636 )
Tv	91466	94	na	na	17
Tr	119989	87	na	na	16
Ta	258295	90	na	na	16
Ta	55116	98	na	na	17
Tr	104293	97	na	na	17
Tv	57903	98	na	na	25
Ta	152998	182	na	na	17
Ta	299543	107	na	na	17
Tv	49849	103	HGLR	22	17
Ta	319991	218	na	na	17
Tv	222128	183	na	na	17
Ta	258206	99	na	na	17
Tv	60531	111	na	na	17
Tr	73173	98	na	na	20
Tv	83985	95	na	na	28
Ta	146062	101	na	na	20
Tv	19757	102	na	na	17
Tr	106538	102	na	na	17
Ta	42766	89	na	na	16
Ta	322584	86	na	na	16
Tr	123967	103	na	na	17
Metalloproteases (PF00226, IPR001384; PF00246, IPR000834)
Ta	314331	423	RLWR	29	17
Tr	22210	442	RNWK	36	17
Tv	86763	420	RLWR	29	17
Ta	36337	348	KIFK	49	17
Tr	107142	348	KIFK	49	17
Tv	63956	348	RIFK	49	17
Other families
Aspartil - proteases (PF00026, IPR001461)
Tv	15627	372	na	na	17
Ta	28954	549	KHLH	45	18
Tv	34671	441	KAYR	50	21
Tv	36107	546	KHLH	44	18
Tv	39098	411	na	na	20
Tr	53961	400	na	na	29
Tr	68662	431	KTFK	52	21
Tr	74156	408	na	na	21
Tr	76887	452	na	na	23
Tr	77579	396	HKMK	19	18
Tr	81004	427	na	na	20
Tv	81434	333	na	na	19
Ta	90832	514	na	na	21
Tr	111818	373	na	na	17
Tr	121306	762	KHLH	44	18
Tr	122076	489	na	na	20
Ta	142040	402	na	na	25
Tv	196192	418	na	na	20
Tv	213726	489	na	na	20
Ta	228352	419	na	na	20
Ta	291900	437	na	na	21
Ta	292296	373	na	na	17
Ta	297887	406	na	na	21
Ta	298118	356	KVYR	21	19
Glycoside hydrolases (PF00933, IPR001764; PF00734, IPR000254; PF00295, IPR000743; PF01055, IPR000322; PF01301, IPR001254)
Ta	80985	764	KQLR	41	19
Tr	76227	766	KQLR	47	26
Tv	90223	768	KQLR	67	26
Ta	161114	473	RRFR	60	23
Tv	182161	458	RKYR	62	25
Tr	122081	460	RWMH	60	23
Tv	58412	240	KCYK	75	18
Tv	59335	243	KCYK	73	18
Tv	14392	434	KAFK	74	23
Tr	112140	401	REYR	67	23
Ta	87581	445	KAFK	74	23
Ta	55045	421	KNFH	73	19
Tv	33554	420	KNFH	73	22
Tv	48906	453	HSFK	45	28
Ta	77708	966	KAMR	33	31
Tv	86135	965	KAMR	33	31
Tr	121351	965	KWLK	33	31
Ta	52125	1021	HPFR	68	21
Tr	80240	1024	KWYK	67	21
Tv	42143	1016	HPFR	66	20
Cellulases (PF00150, IPR001547)
Tv	72072	410	KYLK	70	19
Ta	81867	410	KYLK	70	27
Tr	53731	408	RYLK	68	25
Heterokaryon incompatibility-C (PF07217, IPR010816)
Tr	71874	766	RAFH	42	29
Ta	92086	746	RAFH	41	28
Tv	44117	770	RAFH	42	29
Prokar lipoproteins (PS51257)
Ta	283182	175	RNFK	50	21
Tr	58880	174	RNFK	49	20
Tv	77560	174	RNFK	49	20
Metallophosphoesterases (PF00149, IPR004843)
Tv	211744	667	KKLR	44	30
Ta	284275	694	KAYK	59	33
Tr	112519	721	HFLK	38,66	31
Tv	213606	584	KNYH	23	17
Ta	299342	445	KKLH	27	18
FAD - binding proteins (PF01565, IPR006094)
Ta	264681	584	RLLH	55	27
Tr	65098	511	RALK	27	23
Tv	68450	511	RALK	27	23
DnaJ (PF00226, IPR001623)
Ta	32141	421	RSLH	62,69	20
Tr	39590	414	RSLH	62,69	21
Tv	127224	412	RLLH	62, 69	21
Ta	133312	414	KKFH	35,46	20
Tr	123832	414	KKFH	35,46	20
Tv	110873	414	KKYH	35, 46	20
Oxidoreductases (PF07992, IPR023753)
Ta	146823	410	RHLH	72	20
Tv	58598	373	RHLH	72	20
Tr	77288	383	RHLH	72	20
Cupin_1 (PF00190, IPR006045)
Ta	89075	448	REMH	67	19
Tv	50666	448	REMH	67	19
Tr	121989	448	REMH	67	19
P450 (PF00067, IPR001128 )
Ta	291412	488	KSMK	22,58	25
Tv	46089	505	RWLK	25, 50	22
Tv	190045	527	RLLK	44	16
No Hit
Ta	45489	116	HPLK	58	17
Tr	103135	115	HPLK	57	17
Tv	93159	114	HPLK	56	17
Ta	136464	119	KRWR	55	35
Tr	103865	113	KRWR	55	29
Tv	90014	118	KRWR	55	23
Ta	301126	284	KPYR	22	21
Tr	21468	273	HALK	22	21
Tv	54247	279	HALK	22	21
Ta	320112	263	RSFR	65	24
Tr	105984	271	RSFR	63	27
Tv	28884	267	RSFR	63	24
Abreviations:
	Ta: Trichoderma atroviride
	Tv: Trichoderma virens
	Tr: Trichoderma reesei
	na: not applicable
	green shading: candidates used in this study
