# Supplementary material for: Identification of effector-like proteins in Trichoderma spp. and role of a hydrophobin in the plant-fungus interaction and mycoparasitism
Source: BMC Genet. 2017 Feb 15;18:16. doi: 10.1186/s12863-017-0481-y (PMC5310080; doi:10.1186/s12863-017-0481-y)
Supplement: Additional file 5: — Primers. Complete list of primers used in this study. (XLSX 14 kb) [file 12863_2017_481_MOESM5_ESM.xlsx]

## Sheet: Hoja1
LIST OF PRIMERS USED FOR THIS STUDY
Name	Sequence 5'→3'	Use	Fragment
TvLysM1AS	TTGAGAGCCAGGTTCCACTTGACA	RT-PCR for gene tvlysm1	533bp
TvLysM1S1	TGCCTCAAAGACAAGGACACTGGA
TvLysM1S2TR	TGTTTGCCAGAGAAATGCAGCGAG	Along with primer TvLysM1AS. qRT-PCR for gene tvlysm1	122bp
TaLysM1AS	AGAGTACGGCGACTGCTGCATTAT	RT-PCR for gene talysm1	435pb de cDNAbp
TaLysM1S1	ACCAACAAGCAGCTAGAAGGCTCT
TaLysM1S2TR	TGCCTCAAAGACAAGGACACTGGA	Along with primer TaLysM1AS. qRT-PCR for gene talysm1	213bp
TvLysM2AS	TTGAGAGCCAGGTTCCACTTGACA	RT-PCR for gene tvlysm2	533bp
TvLysM2S1	TGCCTCAAAGACAAGGACACTGGA
TaTrx1AS	AGGAATTCGGCGTATCGTTGAGCT	RT-PCR for gene tatrx1	731bp
TaTrx1S1	GTGGTGCTTTGTGCCTCTGAGTTT
TaTrx2AS	AGGGAACTTGTCGGTCTTGAGGTT	RT-PCR for gene tatrx2	562bp
TaTrx2S1	TGGTGGCATCACCTCATACATGGT
TaTrx2S2TR	TGCCGGTATCCCTTTGGCTTACAT	Along with primer TaTrx2AS. qRT-PCR for gene tatrx2	178bp
TvTrx1AS	TGTAGGTGACAGGGTTCTGCTTGT	RT-PCR for gene tvtrx1	929bp
TvTrx1S1	TGAGGACTTCAAGACCGCTGACAA
TaCFEM1AS	CATCGGCACCACAAGCAGCAATTA	RT-PCR for gene tacfem1	204bp
TaCFEM1S1	TTGCTCTTGCTACCTTTGTTGCCG
TaCFEM1S2TR	CAGACACTGACTTGGCATGCGTTT	Along with primer TaCFEM1AS. qRT-PCR for gene tacfem1	96bp
Epl2AS	TGGTTATGAGTCCGTTGAGGCCAT	RT-PCR for gene epl2	127bp
Epl2S1	TTCACCGTTGCTACACTCGTCACA
Epl2S2TR	TTGCTACACTCGTCACAGCCATCA	Along with primer Epl2AS. qRT-PCR for gene epl2	120bp
TvSep1AS	CGCAGCTTGTCGATTTGGGTCATT	RT-PCR for gene tvsep1	290bp
TvSep1S1	TATAAGCAGCTCAATGGCGAGGGT
TvSep1S2TR	ACCATGAGGACAAAGCCCAGAAGA	Along with primer TvSep1AS. qRT-PCR for gene tvsep1	199bp
TaSep1AS	AGGTGACTCTGTTCTTGCTGGTGT	RT-PCR for gene tasep1	778bp
TaSep1S1	ATTGCAGACGATGGATGCTCTCCT
TvSep2AS	ACTTCTTCCACGTCTTGGCCTTCT	RT-PCR for gene tvsep2	966bp
TvSep2S1	AGCAATGGCATCTGTTCAACACGG
TaSep2AS	AAGGCGGAGCAGTGTTCTGAGTAA	RT-PCR for gene tasep2	620bp
TaSep2S1	GTGCAGGTTGGCCATGATGTCAAT
TvSep3AS	ATACCACGCAGTCCCATCAATCCA	RT-PCR for gene tvsep3	682bp
TvSep3S1	TTGTGGGCCATGTCGATCTCATCT
TvSep3S2TR	TCTGTTGTCGAAGCCCAACAGAGA	Along with primer TvSep3AS. qRT-PCR for gene tvsep3	132bp
TvHydII1AS	TCAGTGCAGAGAACAGCAACTCCA	RT-PCR for gene tvhydii1	264bp
TvHydII1S1	TCTCCTCTTCACCGCAGCTTT
TvHydII1S2TR	AAATGCAAGTCGTTTGGCAGCGTC	Along with primer TvHydII1AS. qRT-PCR for gene tvhydii1	95bp
TaMp1AS	CATTGCGGCTGTCGAATGCTTGTA	RT-PCR for gene tamp1	881bp
TaMp1S1	GCCCAATGAAGTCCGCAGTTTCAA
TaMp1S2TR	ACATGCAACACCTCTCAGTACCCA	Along with primer TaMp1AS. qRT-PCR for gene tamp1	97bp
TvMp1AS	ACAGGAAGCCTGCTAACTGATGCT	RT-PCR for gene tvmp1	828bp
TvMp1S1	CAACGCCATTACCGGCATTCACTT
TvMp1S2TR	TGGCTCCAGCGTCGATTATGTGAA	Along with primer TvMp1AS. qRT-PCR for gene tvmp1	192bp
Sm1cs1	CTGCCGCCGTCTCCGCGGACAC	RT-PCR, PCR and qRT-PCR for gene sm1	223bp
Sm1as1	CTGTATTGCAGCTTCCAGCA
Epl1F	GCCGCAGTCTCTGCTGATAC	RT-PCR and qRT-PCR for gene epl1	124bp
Epl1R	GGGTTTGCCAGTGGTATCT
GPD-F	GCTGCCGATGGTGAGCTCAAGGG	RT-PCR and qRT-PCR for the housekeeping gene gpd	189bp
GPD-R	GAGGTCGAGGACACGGCGGGA
Expressed-F	GCTAAGAACGCTGGACCTAATG	Expressed sequence. qPCR for root colonization experiments.	300bp
Expressed-R	TGGGTGTGCCTTTCTGAATG
Arg Ext R	CGCCGTCAATCTCCTTGGTC	5' end of deletion cassette in tvhydii1 locus	1863bp
Tvhydii1 Ext F	GCCGTAGGACAGCCGCATAA
Arg Ext F	TGTTCCTCTTGTCGGCTTTGC	3' end of deletion cassette in tvhydii1 locus	2184bp
Tvhydii1 Ext R	TCGAAGATGAGCACGCCCAC
Arg2 F	GACCAAGGAGATTGACGGCGGCGTGGA	Carbamoyl phosphate synthase ORF. Double Join PCR1	2745bp
Arg2 R	TTAAGCAAAGCCGACAAGAGGAACAGGC
Tvhydii1 Mut F	CGG ACA GAC GGA AAT GAT GTG	5' tvhydii1 flanking region. Double Join PCR1	1999bp
Tvhydii1 Quim R	ACC GTC TCC ACG CCG CCG TCA ATC TCC TTG GTC GGA ACT GCA TCT TGA CTG ATG GG
Tvhydii1 Quim F	TCG AGC CTG TTC CTC TTG TCG GCT TTG CTT AAG CAC ACA TTC GCC AAA CCC TTG GCC GA	3' tvhydii1 flanking region. Double Join PCR1.	2004bp
Tvhydii1 Mut R	GGC TAA AAT CAC CCC CCA GAC
Tvhydii1 Nest F	GGCTGAGCTGATCCACTCGAGGG	tvhydii1 gene deletion cassette. Double Join PCR3	6050bp
Tvhydii1 Nest R	GCG AAG GTG CGG CCA TGA ACA CG
Tvhydii1 OE F	GGATCCATGCAGTTCCTCGCCGTTGC	tvhydii1 gene ORF. For overexpression strains. BamHI and HindII restriction sites, respectively.	321bp
Tvhydii1 OE R	AAGCTTTTAGAAAGCAGGGGGGAGGGGA
